# Supplementary material for: FlowDock: Geometric flow matching for generative protein–ligand docking and affinity prediction
Source: Bioinformatics. 2025 Jul 15;41(Suppl 1):i198–206. doi: 10.1093/bioinformatics/btaf187 (PMC12261468; doi:10.1093/bioinformatics/btaf187)
Supplement: btaf187_Supplementary_Data [file btaf187_supplementary_data.zip]

Archive with 7 entries (7 files):
- Morehead.17 Alt Text File.pdf
- Morehead.17.sup.1.pdf
- Morehead.17.sup.2.pdf
- Morehead.17.sup.3.pdf
- Morehead.17.sup.4.pdf
- Morehead.17.sup.5.pdf
- Morehead.17.sup.6.pdf
